# Supplementary material for: Current Landscape of NRF2 Biomarkers in Clinical Trials
Source: Antioxidants (Basel). 2020 Aug 7;9(8):716. doi: 10.3390/antiox9080716 (PMC7464243; doi:10.3390/antiox9080716)
Supplement: Supplementary file 1 [file antioxidants-09-00716-s001.zip]

Archive with 1 entries (1 files):
- antioxidants-876543-supplementary.xlsx
