# Supplementary material for: Current Landscape of NRF2 Biomarkers in Clinical Trials
Source: Antioxidants (Basel). 2020 Aug 7;9(8):716. doi: 10.3390/antiox9080716 (PMC7464243; doi:10.3390/antiox9080716)
Supplement: Supplementary file 1 [file antioxidants-09-00716-s001.zip › antioxidants-876543-supplementary.xlsx]

## Sheet: DMF
Inducer
DMF
Year	First Author	Reference	Disease	Treatment Design		Biomarkers								Outcome
				Agent	Dose	Pharmacokinetics	Nrf2 Target Genes	Gene Expression / Function	Inflammation	Oxidative Stress	Carcinogen Metabolites / Adducts	Metabolomics	Disease Specific/Clinical Response
1990	Nieboer C	Fumaric acid therapy in psoriasis: a double-blind comparison between fumaric acid compound therapy and monotherapy with dimethylfumaric acid ester. Dermatologica 181: 33‐37. doi:10.1159/000247856 [18]	Psoriasis patients	Dimethylfumaric acid esters (DMFAE) or DMFAE plus salts of monoethylfumaric acid esters (MEFAE) (fumaric acid combination, FAC-EC) in enteric-coated tablets (EC)	DMFAE-EC (120 mg DMFAE), FAC-EC (120 mg DMFA, 5 mg magnesium-MEFA, 3 mg zinc-MEFA and 87 mg calcium-MEFA)								Psoriasis area and severity score, blood: peripheral leukocytes plus differential count; serum: BUN. alkaline phosphatase, LDH. ALAT. ASAT, y-GT; urine: protein and sediment	FAC-EC had no significantly better effect than monotherapy with DMFAE-EC. Treatment of psoriasis with FAC-EC does not result in a better therapeutic result compared to DMFAE-EC monotherapy. EC of the tablets does not prevent the frequent occurrence of gastric complaints.
1994	Altmeyer PJ	Antipsoriatic effect of fumaric acid derivatives. Results of a multicenter double-blind study in 100 patients. J Am Acad Dermatol 30: 977‐981. doi:10.1016/s0190-9622(94)70121-0 [19]	Psoriasis (chronic plaque type, exanthematic guttate type, pustular type, psoriatic erythroderma)	fumaric acid derivatives (a mixture of DMF and monoethylhydrogenfumarates.)	105 mg, 210 mg, 215 mg, up to max 129 0mg mixture per day. (30mg-720mg DMF). 105 ester mixture (30 mg DMF/75 mg monoethylhydrogenfuma rate as calcium, magnesium, zinc salts) and 215mg mixture (120 mg dimethylfumarate/95 mg monoethylhydrogenfumarate as calcium, magnesium, zinc salts)									The results indicated statistically significant superiority of the fumaric acid derivatives over placebo. Adverse events (flush, gastrointestinal disturbances) were initially relatively frequent, but decreased thereafter. Fumaric acid derivatives were found to be effective and safe in the treatment of psoriasis.
1998	Mrowietz U	Treatment of psoriasis with fumaric acid esters: results of a prospective multicentre study. German Multicentre Study. Br J Dermatol 138: 456‐460. doi:10.1046/j.1365-2133.1998.02124.x [20]	Psoriasis and healthy volunteers	fumaric acid esters (FAE). Fumaderm initial®, Fumaderm®	Fumaderm initial® (30 mg DMF, 67 mg monoethylfumarate Ca salt, 5mg monoethylfumarate Mg salt, 3mg monoethylfumarate Zn salt), Fumaderm® (120 mg) DMF, 87 mg monoethylfumarate Ca salt, 5 mg monoethylfumarate Mg salt, 3 mg monoethylfumarate Zn salt). 30 mg - 720 mg a day for 16 weeks								PASI. Pruritus, joint pain and nail involvement, adverse events, serum creatinine, blood urea and nitrogen (BUN), serum glutamic oxaloacetic transaminase, serum glutamic pyruvic transaminase, g-glutamyl transpeptidase, uric acid, lactate dehydrogenase, alkaline phosphatase, choline esterase, bilirubin, serum cholesterol and triglycerides, electrolytes, urine chemistry, as well as complete haemato…
2001	Friedrich M	Addition of pentoxifylline could reduce the side effects of fumaric acid esters in the treatment of psoriasis. Acta Derm Venereol 81: 429‐430. doi:10.1080/000155501317208390 [21]	Moderate to severe psoriasis vulgaris	Fumaric acid ester (FAE) plus Trental ® 400 (pentoxifylline (PTX))	30 mg - 720 mg DMF total per day, 400mg BID PTX for 8 weeks								Adverse effects (diarrhea, cramps, flush symptoms)	Addition of PTX to standard FAE therapy regime may be a way to reduce the adverse effects of FAE.
2002	Gollnick H	Topical calcipotriol plus oral fumaric acid is more effective and faster acting than oral fumaric acid monotherapy in the treatment of severe chronic plaque psoriasis vulgaris. Dermatology 205: 46‐53. doi:10.1159/000063148 [22]	Severe plaque psoriasis	FAE tablets (Fumaderm®) with calcipotriol	105 - 1075 mg FAE (Fumaderm), 50 µg calcipotriol								Percentage changes in the Psoriasis Area and Severity Index (PASI)	The combination of calcipotriol and FAEs is significantly more effective and faster acting than FAE monotherapy in the treatment of severe plaque psoriasis. The combination has a slight FEA-sparing effect and therefore a superior benefit/risk ratio.
2003	Ständer H	Efficacy of fumaric acid ester monotherapy in psoriasis pustulosa palmoplantaris. Br J Dermatol 149: 220‐222. doi:10.1046/j.1365-2133.2003.05424.x [23]	Psoriasis pustulosa palmoplantaris	Fumaric acid ester (FAE) Fumaderm_x0005_ (120 mg DMF per tablet)	Max dose of 6 tablets (720 mg DMF) per day for 24 weeks								Modified Psoriasis Area and Severity Index (PASI) - Psoriasis pustulosa palmoplantaris Area and Severity Index (PPPASI)	FAE monotherapy is an effective treatment for psoriasis pustulosa palmoplantaris.
2004	Carboni I	Fumaric acid esters in the treatment of psoriasis: an Italian experience. J Dermatolog Treat 15: 23‐26. doi:10.1080/09546630310019346 [24]	Moderate to severe psoriasis	Dimethylfumarate (DMF) (Fumaderm1, Fumedica, Germany))	30 mg q.d., 30 mg b.i.d., 30 mg t.i.d., 120 mg q.d., b.i.d., t.i.d. for 6 months								Psoriasis area and severity index (PASI), body surface area (BSA) coverage	Findings suggest that DMF may be a safe and well-tolerated alternative choice for selected psoriasis patients.
2006	Venten I	Treatment of therapy-resistant Alopecia areata with fumaric acid esters. Eur J Med Res. 11: 300‐305. [25]	Alopecia areata	Fumaric acid esters (FAE's, Fumaderm)	Max dose of 120 mg DMF per day for 6 months				CD4+- and CD8+ -T-lymphocytes decreased non significantly in both treated and non-treated patients				Alopecia areata remission	FAE can be useful in the treatment of therapy-resistant Alopecia areata.
2008	Kappos L	Efficacy and safety of oral fumarate in patients with relapsing-remitting multiple sclerosis: a multicentre, randomised, double-blind, placebo-controlled phase IIb study [published correction appears in Lancet. 2009 Apr 18;373(9672):1340]. Lancet 372: 1463‐1472. doi:10.1016/S0140-6736(08)61619-0 NCT00168701 [26]	Relapsing-remitting multiple sclerosis	Dimethyl fumarate, oral	120 mg q.i.d. or t.i.d., 240 mg t.i.d. BG00012 or placebo for 24 weeks								Gd+ lesions, new or enlarging T2-hyperintense lesions, new T1-hypointense, and annualised relapse rate	Data suggest that BG00012 could have dual neuroprotective and anti-inflammatory effects.
2011	MacManus DG	BG-12 reduces evolution of new enhancing lesions to T1-hypointense lesions in patients with multiple sclerosis. J Neurol 258: 449‐456. doi:10.1007/s00415-010-5777-z NCT00168701 [27]	Relapsing multiple sclerosis (MS)	Dimethyl fumarate (BG-12 is an oral formulation)	240 mg t.i.d. BG-12 for 24 weeks								Gd+ lesions to T1-hypointense lesions	The analysis tracked 147 new Gd+ lesions in patients from the BG-12 group and 221 Gd+ lesions in patients from the placebo group. In addition to reducing frequency of new Gd+ lesions, BG-12 significantly reduced probability of their evolution to T1-hypointense lesions in patients with MS compared with placebo.
2012	Gold R	Placebo-controlled phase 3 study of oral BG-12 for relapsing multiple sclerosis [published correction appears in N Engl J Med. 2012 Dec 13;367(24):2362]. N Engl J Med 367: 1098‐1107. doi:10.1056/NEJMoa1114287 NCT00420212 (DEFINE) [16]	Relapsing–remitting multiple sclerosis	BG-12 (DMF)	240 mg b.i.d. or t.i.d. BG-12									In patients with relapsing–remitting multiple sclerosis, both BG-12 regimens, as compared with placebo, significantly reduced the proportion of patients who had a relapse, the annualized relapse rate, the rate of disability progression, and the number of lesions on MRI.
2012	Fox RJ	Placebo-controlled phase 3 study of oral BG-12 or glatiramer in multiple sclerosis [published correction appears in N Engl J Med. 2012 Oct 25;367(17):1673]. N Engl J Med 367: 1087‐1097. doi:10.1056/NEJMoa1206328 NCT00451451 (CONFIRM) [15]	Relapsing–remitting multiple sclerosis	Oral BG-12 or placebo	240 mg b.i.d. or t.i.d. BG-12									In patients with relapsing–remitting multiple sclerosis, BG-12 (at both doses) and glatiramer acetate significantly reduced relapse rates and improved neuroradiologic outcomes relative to placebo.
2012	Kappos L	Effect of BG-12 on contrast-enhanced lesions in patients with relapsing--remitting multiple sclerosis: subgroup analyses from the phase 2b study. Mult Scler 18: 314‐321. doi:10.1177/1352458511421054 NCT00168701 [28]	Relapsing–remitting multiple sclerosis	BG-12	240 mg t.i.d. BG-12								Gd+ lesions	BG-12 demonstrated efficacy in patients with RRMS by decreasing new Gd+ lesion development across a range of subgroups defined by baseline disease characteristics or demographics.
2013	Sheikh SI	Tolerability and pharmacokinetics of delayed-release dimethyl fumarate administered with and without aspirin in healthy volunteers. Clin Ther 35: 1582‐1594.e9. doi:10.1016/j.clinthera.2013.08.009 NCT01281111 [29]	Healthy volunteers	Delayed-release DMF (DR-DMF)	240 mg DR-DMF b.i.d. or t.i.d., 360 mg DR-DMF b.i.d., placebo or 325 mg aspirin for 4 days; 120 mg DR-DMF 6 times daily	PK profile of DR-DMF measured by MMF concentration in plasma			Metabolites of Prostaglandin D2 (PGD2) were increased in urine (PGD-M) and plasma (9𝛂, 11𝛃-PGF2)					In healthy volunteers, DR-DMF was well tolerated over 4 days of dosing, with a PK profile consistent with that previously reported and no evidence of accumulation. Aspirin pretreatment reduced the incidence and intensity of flushing without affecting GI events or the DR-DMF PK profile. Elevated levels of PGD2 in some DR-DMF–treated individuals suggest that flushing may be, at least in part, prost…
2013	Bar-Or A	Clinical efficacy of BG-12 (dimethyl fumarate) in patients with relapsing-remitting multiple sclerosis: subgroup analyses of the DEFINE study. J Neurol 260: 2297‐2305. doi:10.1007/s00415-013-6954-7 NCT00420212 (DEFINE) [30]	Relapsing–remitting multiple sclerosis	Oral BG-12 (DMF)	240 mg b.i.d. and t.i.d.									Ttreatment with BG-12 is consistently effective across a wide spectrum of patients with relapsing–remitting multiple sclerosis with varied demographic and disease characteristics.
2013	Hutchinson M	Clinical efficacy of BG-12 (dimethyl fumarate) in patients with relapsing-remitting multiple sclerosis: subgroup analyses of the CONFIRM study. J Neurol 260: 2286‐2296. doi:10.1007/s00415-013-6968-1 NCT00451451 (CONFIRM) [31]	Relapsing-remitting multiple sclerosis	Oral BG-12 (DMF), glatiramer acetate (GA) or placebo	240 mg b.i.d. or t.i.d. DMF; or 20 mg subcutaneous GA q.d.									Treatment with BG-12 is effective on relapses across a broad range of patients with relapsing–remitting multiple sclerosis with varied demographic and disease characteristics.
2014	Arnold DL	Magnetization transfer ratio in the delayed-release dimethyl fumarate DEFINE study. J Neurol 261: 2429‐2437. doi:10.1007/s00415-014-7504-7 NCT00420212 (DEFINE) [32]	Relapsing-remitting multiple sclerosis	Delayed-release DMF or placebo	240 mg b.i.d. or t.i.d. DMF								Brain magnetization transfer ratio (MTR)	Increases in MTR in brain tissue most likely reflect increases in myelin density in response to delayed-release DMF.
2014	Arnold DL	Effects of delayed-release dimethyl fumarate on MRI measures in the Phase 3 DEFINE study. J Neurol 261: 1794‐1802. doi:10.1007/s00415-014-7412-x NCT00420212 (DEFINE) [33]	Relapsing-remitting multiple sclerosis	Delayed-release DMF or placebo	240 mg b.i.d. or t.i.d. DMF								T1-hypointense lesions, T2-hyperintense lesions, Gd+ lesions	Delayed-release DMF favorably affects multiple aspects of MS pathophysiology.
2014	Kappos L	Quality of life outcomes with BG-12 (dimethyl fumarate) in patients with relapsing-remitting multiple sclerosis: the DEFINE study. Mult Scler 20: 243‐252. doi:10.1177/1352458513507817 NCT00420212 (DEFINE) [34]	Relapsing-remitting multiple sclerosis	Oral BG-12 (DMF)	240 mg b.i.d. or t.i.d. daily or placebo									Demonstrates the benefits of BG-12 on HRQoL measures.
2014	Kita M	Effects of BG-12 (dimethyl fumarate) on health-related quality of life in patients with relapsing-remitting multiple sclerosis: findings from the CONFIRM study. Mult Scler 20: 253‐257. doi:10.1177/1352458513507818 NCT00451451 (CONFIRM) [35]	Relapsing-remitting multiple sclerosis	DMF (gastro-resistant DMF)	240 mg b.i.d. or t.i.d. DMF									Demonstrates the benefits of BG-12 on HRQoL measures.
2015	Miller DH	Effects of delayed-release dimethyl fumarate on MRI measures in the phase 3 CONFIRM study. Neurology 84: 1145‐1152. doi:10.1212/WNL.0000000000001360 NCT00451451 (CONFIRM) [36]	Relapsing-remitting multiple sclerosis	DMF (gastro-resistant DMF), glatiramer acetate (GA) or placebo	240 mg b.i.d. or t.i.d. DMF; or 20 mg subcutaneous GA q.d.								T1-hypointense lesions, T2-hyperintense lesions, Gd+ lesions, whole brain volume and magnetization transfer ratio (MTR)	The robust effects on MRI active lesion counts and total lesion volume in patients with RRMS demonstrate the ability of DMF to exert beneficial effects on inflammatory lesion activity in multiple sclerosis.
2015	Kappos L	Time course of clinical and neuroradiological effects of delayed-release dimethyl fumarate in multiple sclerosis. Eur J Neurol 22: 664‐671. doi:10.1111/ene.12624 NCT00420212 (DEFINE), NCT00451451 (CONFIRM) [37]	Relapsing-remitting multiple sclerosis	DMF (delayed-release), glatiramer acetate (GA) or placebo	240 mg b.i.d. or t.i.d. DMF; or 20 mg subcutaneous GA q.d.								T1-hypointense lesions, T2-hyperintense lesions, Gd+ lesions	In phase 3 clinical trials, DMF demonstrated rapid and sustained clinical and neuroradiological efficacy in relapsing−remitting multiple sclerosis.
2016	Freedman MS	Comparing outcomes from clinical studies of oral disease-modifying therapies (dimethyl fumarate, fingolimod, and teriflunomide) in relapsing MS: Assessing absolute differences using a number needed to treat analysis. Mult Scler Relat Disord 10 :204‐212. doi:10.1016/j.msard.2016.10.010 NCT00420212 (DEFINE), NCT00451451 (CONFIRM) [38]	Relapsing–remitting multiple sclerosis	DMF (delayed-release), glatiramer acetate (GA) or placebo	240 mg b.i.d. or t.i.d. DMF; or 20 mg subcutaneous GA q.d.									There are comparable effects for DMF, fingolimod, and teriflunomide across key clinical outcomes.
2016	Lijnen R	Long-term safety and effectiveness of high-dose dimethylfumarate in the treatment of moderate to severe psoriasis: a prospective single-blinded follow-up study. J Dermatolog Treat 27: 31‐36. doi:10.3109/09546634.2015.1050980 [39]	Moderate to severe psoriasis.	fumaric acid esters (FAE)	30 -1680 mg per day DMF								Physician's Global Assessment (PGA)	High-dose DMF monotherapy is an effective and safe treatment option in moderate to severe psoriasis.
2017	Zhu B	Evaluation of potential drug-drug interaction between delayed-release dimethyl fumarate and a commonly used oral contraceptive (norgestimate/ethinyl estradiol) in healthy women. Clin Pharmacol Drug Dev 6: 604‐613. doi:10.1002/cpdd.377 [40]	Healthy volunteers	DMF (delayed-release) and Ortho‐Cyclen (norgestimate/35 μg ethinyl estradiol)	240 mg b.i.d. DMF and 250 μg norgestimate/35 μg ethinyl estradiol q.d. with inactive tablet every 7 days	Monomethyl fumarate (MMF) and norelgestromin (primary metabolite of norgestimate)								Norgestimate/ethinyl estradiol–based OCs may be used with DMF without dose modification.
2017	Fernández Ó	Efficacy and safety of delayed-release dimethyl fumarate for relapsing-remitting multiple sclerosis in prior Interferon users: an integrated analysis of DEFINE and CONFIRM. Clin Ther 39: 1671‐1679. doi:10.1016/j.clinthera.2017.06.012 NCT00420212 (DEFINE), NCT00451451 (CONFIRM) [41]	Relapsing-remitting multiple sclerosis	DMF (delayed-release), glatiramer acetate (GA) or placebo	240 mg b.i.d. or t.i.d. DMF; or 20 mg subcutaneous GA q.d.								MRI, T1-hypointense lesions, T2-hyperintense lesions, Gd+ lesions	In patients with previous IFN treatment, DMF demonstrated significant efficacy over 2 years versus placebo and an adverse event profile consistent with the overall population of DEFINE/CONFIRM.
2017	Chan A	Comparative effectiveness of delayed-release dimethyl fumarate versus glatiramer acetate in multiple sclerosis patients: results of a matching-adjusted indirect comparison. J Comp Eff Res. 6: 313‐323. doi:10.2217/cer-2016-0085 NCT00420212 ; NCT00451451 (CONFIRM), NCT00004814 (PBOcontrolled trial), NCT00099502 (BEYOND) [42]	Relapsing–remitting multiple sclerosis	DMF (delayed-release), glatiramer acetate (GA), IFN β-1b or placebo	240 mg b.i.d. or t.i.d. DMF; 20 mg subsubcutaneously GA q.d.; 250 µg or 500 µg IFN β-1b subcutaneously every other day								T1-hypointense lesions, T2-hyperintense lesions, Gd+ lesions	DMF demonstrated superior clinical efficacy versus GA (glatiramer acetate )
2017	Havrdova E	Effect of delayed-release dimethyl fumarate on no evidence of disease activity in relapsing-remitting multiple sclerosis: integrated analysis of the phase III DEFINE and CONFIRM studies. Eur J Neurol 24: 726‐733. doi:10.1111/ene.13272 NCT00420212 (DEFINE), NCT00451451 (CONFIRM) [43]	Relapsing–remitting multiple sclerosis	DMF (delayed-release), glatiramer acetate (GA) or placebo	240 mg b.i.d. or t.i.d. DMF; or 20 mg subcutaneous GA q.d.									A significantly higher percentage of patients treated with DMF achieved no evidence of disease activity (NEDA) status over 2 years compared with placebo.
2017	Gopal S	Evidence of activation of the Nrf2 pathway in multiple sclerosis patients treated with delayed-release dimethyl fumarate in the Phase 3 DEFINE and CONFIRM studies. Mult Scler. 23: 1875‐1883. doi:10.1177/1352458517690617 NCT00420212 (DEFINE), NCT00451451 (CONFIRM) [44]	Relapsing–remitting multiple sclerosis	DMF (delayed-release), glatiramer acetate (GA) or placebo	240 mg b.i.d. or t.i.d. DMF; or 20 mg subcutaneous GA q.d.		NQO1 mRNA increased HMOX1 mRNA did not significantly change							In DMF-treated patients, a statistically significant induction of NQO1 was observed relative to baseline and compared to placebo. No statistical significance was reached for HMOX1 induction.
2017	Weisenseel P	Efficacy and safety of fumaric acid esters in combination with phototherapy in patients with moderate-to-severe plaque psoriasis (FAST). J Dtsch Dermatol Ges 15: 180‐186. doi:10.1111/ddg.12837 [45]	Moderate‐to‐severe psoriasis	Fumaric acid esters/FAE/Fumaderm initial® (30 mg of DMF, 67 mg ethyl hydrogen fumarate (EHF) calcium salt, 5 mg EHF magnesium salt, and 3 mg EHF zinc salt), Fumaderml® (120 mg DMF, 87 mg EHF calcium salt, 5 mg EHF magnesium salt and 3 mg EHF zinc salt) and phototherapy (UV)	30 mg - 720 mg DMF q.d.									FAE/UV combination therapy is effective and well-tolerated in patients with moderate‐to‐severe psoriasis. Such treatment may induce a faster therapeutic response, and appears to be useful, particularly in the first three months of FAE therapy.
2017	Mrowietz U	Efficacy and safety of LAS41008 (dimethyl fumarate) in adults with moderate-to-severe chronic plaque psoriasis: a randomized, double-blind, Fumaderm® - and placebo-controlled trial (BRIDGE) [published correction appears in Br J Dermatol. 2018 Jan;178(1):308]. Br J Dermatol 176: 615‐623. doi:10.1111/bjd.14947 NCT 01726933 (BRIDGE), EudraCT 2012‐000055‐13 [46]	Moderate‐to‐severe chronic plaque psoriasis.	DMF (LAS 41008), Fumaderm®, or placebo	30mg - 720mg q.d. DMF, Fumaderm®, or placebo								Psoriasis Area and Severity Index (PASI 75) and the percentage achieving a score of 'clear' or 'almost clear' in the Physician's Global Assessment (PGA), creatine levels. - lymphocyte counts	AE/UV combination therapy is effective and well tolerated in patients with moderate-to-severe psoriasis. Such treatment may induce a faster therapeutic response, and appears to be useful, particularly in the first three months of FAE therapy. LAS 41008 (DMF ) is effective in the treatment of adults with moderate‐to‐severe chronic plaque psoriasis.
2017	Gold R	Long-term effects of delayed-release dimethyl fumarate in multiple sclerosis: Interim analysis of ENDORSE, a randomized extension study. Mult Scler 23: 253‐265. doi:10.1177/1352458516649037 NCT00420212 (DEFINE), NCT00451451 (CONFIRM), NCT00835770 (ENDORSE), EudraCT 2008-004753-14 [47]	Relapsing–remitting multiple sclerosis	DMF (delayed-release), glatiramer acetate (GA) or placebo	240 mg b.i.d. or t.i.d. DMF; or 20 mg subcutaneous GA q.d.								T1-hypointense lesions, T2-hyperintense lesions, Gd+ lesions	Treatment with DMF was associated with continuously low clinical and magnetic resonance imaging (MRI) disease activity in patients with RRMS.
2018	Koulinska I	Effect of bismuth subsalicylate on gastrointestinal tolerability in healthy volunteers receiving oral delayed-release dimethyl fumarate: PREVENT, a randomized, multicenter, double-blind, placebo-controlled study. Clin Ther 40: 2021‐2030.e1. doi:10.1016/j.clinthera.2018.10.013 NCT01915901 [48]	Healthy volunteers	TECFIDERA (delayed-release DMF capsules) with Pepto-Bismol (Bismuth Subsalicylate) with or placebo	524 mg b.i.d. Pepto-Bisomol with 120 and 240 mg b.i.d. TECFIDERA; or placebo with TECFIDERA									Although coadministration of bismuth subsalicylate did not affect the occurrence of DMF-related GI events overall, it reduced the severity and incidence of flatulence and diarrhea.
2018	Ochi H	72-week safety and tolerability of dimethyl fumarate in japanese patients with relapsing-remitting multiple sclerosis: analysis of the randomised, double blind, placebo-controlled, Phase III APEX study and its open-label extension. Adv Ther 35: 1598‐1611. doi:10.1007/s12325-018-0788-8 NCT01838668 [49]	Relapsing-remitting multiple sclerosis	DMF or placebo	240mg b.i.d.								Gadolinium-enhancing lesions (Gd+), T2 hyperintense lesions, alanine aminotransferase (ALT), aspartate aminotransferase (AST), lmphocyte count, eosinophil countl; adverse events (AEs), physical and neurological examinations, vital signs, 12-lead electrocardiogram (ECG), haematology, blood chemistry, lipid profile and urinalysis	The 72-week safety profile of DMF in Japanese patients with RRMS was consistent with previous studies that enrolled mostly Caucasian patients, with a lower incidence of flushing and related symptoms and a lower reduction in the lymphocyte count compared with previous reports.
2018	Braley TJ	A randomized, subject and rater-blinded, placebo-controlled trial of dimethyl fumarate for obstructive sleep apnea. Sleep 41: 10.1093/sleep/zsy109. doi:10.1093/sleep/zsy109 NCT02438137 [50]	Obstructive sleep apnea (OSA)	DMF or placebo	120 mg - 240 mg b.i.d.				Plasma levels of TNF-α (nonsignificant decreases), IL-1, IL-6, IL- 8, IL-10, IL-12, IL-13, IL-17, IFNγ, MIP1, MCP1, and CXCL1 (nonsignificant increases)					Participants with a therapeutic response to DMF did experience significant reductions in intracellular pSer536 NFκB signaling molecules but not in placebo vs DMF overall using an ex vivo assay in PBMCs challenged with TNFα
2018	Prosperini L	Fingolimod vs dimethyl fumarate in multiple sclerosis: A real-world propensity score-matched study. Neurology. 91: e153‐e161. doi:10.1212/WNL.0000000000005772 [51]	Relapsing-remitting multiple sclerosis (RRMS)	DMF or placebo										No significant difference between FNG and DMF on NEDA-3 status, while subgroup analyses suggest the superiority of FNG over DMF in patients switching from self-injectable drugs.
2018	Alroughani R	Safety and efficacy of delayed-release dimethyl fumarate in pediatric patients with relapsing multiple sclerosis (FOCUS). Pediatr Neurol 83: 19‐24. doi:10.1016/j.pediatrneurol.2018.03.007 NCT02410200 (FOCUS) [52]	Relapsing-remitting multiple sclerosis (RRMS)	DMF	120 and 240 mg b.i.d.	Monomethyl fumarate (MMF)							MRI, T2 hyperintense lesions; incidence of adverse events(AEs), serious AE; lymphocyte counts, serum alanine aminotrans-ferase (ALT), and serum aspartate aminotransferase (AST), blood urea nitrogen (BUN)	Dimethyl fumarate treatment was associated with a reduction in magnetic resonance imaging activity in pediatric patients; pharmacokinetic and safety profiles were consistent with those in adults.
2018	Cohan SL	Clinical outcomes in patients with relapsing-remitting multiple sclerosis who switch from natalizumab to delayed-release dimethyl fumarate: a multicenter retrospective observational study (STRATEGY). Mult Scler Relat Disord 22: 27‐34. doi:10.1016/j.msard.2018.02.028 NCT02159573 (STRATEGY) [53]	Relapsing-remitting multiple sclerosis	DMF (delayed-release) or TYSABRI ( natalizumab)	120 and 240 mg b.i.d. DMF or 300 mg infused via IV over 1 hr every 4 weeks TYSABRI									Results from this multicenter retrospective observational study suggest that DMF may be an effective treatment option for patients who discontinue natalizumab in routine clinical practice.
2019	Sator P	Dimethyl fumarate is efficacious in severe plaque psoriasis: post hoc analysis from the BRIDGE trial in Austria. Wien Klin Wochenschr 131: 485‐492. doi:10.1007/s00508-019-01551-6 NCT01726933, EudraCT 2012000055-13 [54]	Psoriasis	Pure DMF, Fumaderm (DMF + MEF salts) or placebo	30 - 720 mg q.d., b.i.d. or t.i.d.								Psoriasis Area and Severity Index (PASI ), Physician's Global Assessment (PGA ) and body surface area (BSA); dermatology life quality index (DLQI)	Dimethyl fumarate is effective and safe in the systemic treatment of adults with severe psoriasis (physician global assessment).
2019	Montalban X	Placebo-controlled trial of an oral BTK inhibitor in multiple sclerosis. N Engl J Med 380: 2406‐2417. doi:10.1056/NEJMoa1901981 NCT02975349 [55]	Relapsing multiple sclerosis	DMF with evobrutinib or placebo	120 mg and 240 mg b.i.d. DMF with 25 mg q.d., 75 mg q.d., or 150 mg t.i.d. evobrutinib								Gadolinium-enhancing lesions (Gd+)	Patients with relapsing multiple sclerosis who received 75 mg of evobrutinib once daily had significantly fewer enhancing lesions during weeks 12 through 24 than those who received placebo.
2019	Saida T	A randomized placebo-controlled trial of delayed-release dimethyl fumarate in patients with relapsing-remitting multiple sclerosis from East Asia and other countries. BMC Neurol 19: 5. doi:10.1186/s12883-018-1220-3 NCT01838668 [56]	Relapsing-remitting multiple sclerosis	DMF (delayed-release) or placebo	240 mg b.i.d								Gadolinium-enhancing lesions (Gd+); T2 hyperintense lesions; safety measurements	The strong efficacy and favorable benefit-risk profile of DMF extends to Japanese, and more broadly, East Asian patients with RRMS.

## Sheet: BARD-Me
Inducer
Bardoxolone methyl
Year	First Author	Reference	Disease	Treatment Design		Biomarkers								Outcome
				Agent	Dose	Pharmacokinetics	Nrf2 Target Genes	Gene Expression / Function	Inflammation	Oxidative Stress	Carcinogen Metabolites / Adducts	Metabolomics	Disease Specific/Clinical Response
2011	Pergola PE	Bardoxolone methyl and kidney function in CKD with type 2 diabetes. N Engl J Med 365: 327‐336. doi:10.1056/NEJMoa1105351 NCT00811889 (BEAM) [64]	Stage 4 CKD	Bardoxolone methyl or placebo	25, 75 or 150 mg bardoxolone methyl q.d. for 52 weeks								Significant increases in eGFR as compared to placebo at 24 weeks; maintained through week 52	Bardoxolone methyl was associated with improvement in the estimated GFR in patients with advanced CKD and type 2 diabetes at 24 weeks. The improvement persisted at 52 weeks.
2011	Pergola PE	Effect of bardoxolone methyl on kidney function in patients with T2D and Stage 3b-4 CKD. Am J Nephrol 33: 469-476. doi:10.1159/000327599 NCT00811889 (BEAM) [65]	Type 2 diabetes	Bardoxolone methyl	25 - 75 mg bardoxolone methyl q.d. for 28 days				CD105+ and iNOS+ cells/mL decreased				Significant increase from baseline eGFR based on the four-variable equation, kidney function- serum creatinine, creatinine clearance, urine albumin-to-creatinine ratio, blood urea nitrogen (BUN), and 24-hour urine creatinine excretion CECs (markers of endothelial dysfunction and vascular injury) decreased	An apparent increase in kidney function following relatively short-term treatment with bardoxolone methyl.
2012	Hong DS	A phase I first-in-human trial of bardoxolone methyl in patients with advanced solid tumors and lymphomas. Clin Cancer Res 18: 3396‐3406. doi:10.1158/1078-0432.CCR-11-2703 [66]	Advanced solid tumor or lymphoid malignancy refractory to standard therapy	Bardoxolone methyl	5, 50, or 100 mg , q.d. micronized crystalline preparation for 21 of 28 day cycle	Bardoxolone methyl in plasma	RT-qPCR NQO1 mRNA levels increased in PBMCs	Significant decreases in Cyclin D1 in tumor biopsies (IHC) STAT3, p-STAT3, p21, active caspase-3, VEGF and HIF1-α (IHC) did not have statistically significant differences	Significant decreases in NF-κB in tumor biopsies (IHC)				DNA fragmentation increase (apoptosis) from tumor biopsies	Pharmacodynamic analyses showed that bardoxolone methyl activates Nrf2 (NQO1) in PBMCs and inhibits NF-κB and cyclin D1 in tumor biopsies. The improvement in creatinine clearance suggests a possible role for bardoxolone methyl in treating chronic kidney disease in addition to cancer.
2013	de Zeeuw D	Bardoxolone methyl in type 2 diabetes and stage 4 chronic kidney disease. N Engl J Med 369: 2492‐2503. doi:10.1056/NEJMoa1306033 NCT01351675 (BEACON) [67]	T2DM and stage 4 CKD	Bardoxolone methyl or placebo	20 mg q.d. (median duration of 7 months)								End-stage renal disease (ESRD) or death from cardiovascular causes	Among patients with T2DM and stage 4 CKD, bardoxolone methyl did not reduce the risk of ESRD or death from cardiovascular causes. A higher rate of cardiovascular events with bardoxolone methyl than with placebo prompted termination of the trial.
2013	Lambers Heerspink HJ	Baseline characteristics in the Bardoxolone methyl EvAluation in patients with Chronic kidney disease and type 2 diabetes mellitus: the Occurrence of renal eveNts (BEACON) trial. Nephrol Dial Transplant 28: 2841-2850. doi:10.1093/ndt/gft445 NCT01351675 (BEACON) [68]	T2DM and stage 4 CKD	Bardoxolone methyl or placebo	20 mg q.d. (median duration of 7 months)								Time to the first occurrence of the composite endpoint of ESRD or cardiovascular death	Enrolled patients suffered with numerous co-morbid conditions and exhibited multiple laboratory abnormalities, highlighting the critical need for new therapies to optimize management of these conditions.
2014	Teuscher NS	A food effect study and dose proportionality study to assess the pharmacokinetics and safety of bardoxolone methyl in healthy volunteers. Clin Pharmacol Drug Dev 3: 314‐320. doi:10.1002/cpdd.74 NCT01461161 [69]	Healthy volunteers	Bardoxolone methyl or placebo	20, 60 , 80 mg (single dose)	Plasma bardoxolone methyl concentrations								The pharmacokinetic results support administration of bardoxolone methyl without regard to meal times. However, doses of bardoxolone methyl above 20 mg appear to have a saturated dissolution or absorption process and are associated with less than proportional increases in drug exposure.
2014	Chin MP	Mechanisms contributing to adverse cardiovascular events in patients with type 2 diabetes mellitus and stage 4 chronic kidney disease treated with bardoxolone methyl. Am J Nephrol 39: 499‐508. doi:10.1159/000362906 NCT01351675 (BEACON) [70]	T2DM and stage 4 CKD	Bardoxolone methyl or placebo	20 mg q.d. (median duration of 7 months)									The totality of the evidence suggests that through modulation of the endothelin pathway, Bardoxolone methyl may pharmacologically promote acute sodium and volume retention and increase blood pressure in patients with more advanced CKD.
2014	Chin MP	Risk factors for heart failure in patients with type 2 diabetes mellitus and stage 4 chronic kidney disease treated with bardoxolone methyl. J Card Fail 20: 953‐958. doi:10.1016/j.cardfail.2014.10.001 NCT01351675 (BEACON) [71]	T2DM and stage 4 CKD	Bardoxolone methyl or placebo	20 mg q.d. (median duration of 7 months)									Bardoxolone methyl contributed to events related to heart failure and/or fluid overload in a subpopulation of susceptible patients with an increased risk for heart failure at baseline.
2018	Chertow GM	Effects of bardoxolone methyl on body weight, waist circumference and glycemic control in obese patients with type 2 diabetes mellitus and stage 4 chronic kidney disease. J Diabetes Complications 32: 1113‐1117. doi:10.1016/j.jdiacomp.2018.09.005 NCT01351675 (BEACON) [72]	T2DM and stage 4 CKD	Bardoxolone methyl or placebo	20 mg q.d. (median duration of 7 months)								Significant reductions in body weight loss, waist circumference, improved glycemic control, hemoglobin A1c (HbA1c), and urinary creatine excretion relative to baseline	Bardoxolone methyl resulted in significant weight loss in a generally obese patient population with T2DM and stage 4 CKD, with the magnitude and rate dependent on baseline BMI.
2018	Chin MP	Bardoxolone methyl improves kidney function in patients with chronic kidney disease stage 4 and type 2 diabetes: post-hoc analyses from bardoxolone methyl evaluation in patients with chronic kidney disease and type 2 diabetes study. Am J Nephrol 47: 40‐47. doi:10.1159/000486398 NCT01351675 (BEACON) [73]	T2DM stage 4 CKD	Bardoxolone methyl or placebo	20 mg q.d. (median duration of 7 months)								Significant improvement in eGFR at week 48 and 4 weeks post-drug withdrawal	Bardoxolone methyl preserves kidney function and may delay the onset of ESRD in patients with T2DM and stage 4 CKD.
2019	Rizk DV	Effects of bardoxolone methyl on magnesium in patients with type 2 diabetes mellitus and chronic kidney disease. Cardiorenal Med 9: 316-325. doi:10.1159/000500612 NCT01351675 (BEACON) [74]	T2DM stage 4 CKD	Bardoxolone methyl or placebo	20 mg q.d. (median duration of 7 months)								Significant decreases in serum magnesium	Bardoxolone methyl treatment results in significant decreases in serum magnesium that are not associated with changes in intracellular and urinary magnesium levels, indicating that magnesium decreases are not due to renal magnesium wasting or total body magnesium depletion; not associated with adverse effects on QT interval.
2019	Chin MP	Effects of bardoxolone methyl on QT interval in healthy volunteers. Cardiorenal Med 9: 326‐333. doi:10.1159/000500736 NCT01689116 [75]	Healthy volunteers	Bardoxolone methyl or placebo	20 mg or 80 mg q.d. for 6 days								No changes in ECG (QT interval) and supine blood pressure

## Sheet: Oltipraz
Oltipraz
Year	First Author	Reference	Disease	Treatment Design		Biomarkers								Outcomes
				Agent	Dose	Pharmacokinetics	Nrf2 Target Genes	Gene Expression / Function	Inflammation	Oxidative Stress	Carcinogen Metabolites / Adducts	Metabolomics	Disease Specific/Clinical Response
1982	Bella H	Oltipraz --antischistosomal efficacy in Sudanese infected with Schistosoma mansoni. Am J Trop Med Hyg 31: 775-8. doi: 10.4269/ajtmh.1982.31.775 [86]	Schistosomiasis	Oltipraz	12.5 or 17.5 mg/kg b.i.d.								Cure rate above 95% at 1, 3, and 6 mo. after treatment (eggs/g feces)
1984	Burchard GD	Comparative trial of oltipraz versus praziquantel in the treatment of urinary schistosomiasis in the Gabon. Tropenmed Parisitol 35: 91-4. [87]	Schistosomiasis	Oltipraz	25 mg/kg, 35 mg/kg or 2 X 20 mg/kg								Parasitological cure of 79% of patients with oltipraz
1984	Ali HM	Diet-controlled blood levels of oltipraz in healthy male subjects. J Antimicrob Chemother 13: 465-70. doi: 10.1093/jac/13.5.465 [97]	Healthy volunteers	Oltipraz	Single dose of 25 mg/kg under fasting conditions, with a low fat meal (< 5% fat) and a high fat (24%) meal	Extent and rate of bioavailability were significantly increased by concurrent administration of the drug with food; oltipraz concentrations in plasma following its administration under fasting conditions, were almost negligible
1984	Kern P	Comparative study of oltipraz versus praziquantel for treatment of schistosomiasis with intestinal manifestation in the Gabon (Schistosoma intercalatum and S. Haematobium). Tropenmed Parisitol 35: 95-9. [88]	Schistosomiasis	Oltipraz	25 mg/kg, 35 mg/kg or 2 X 20 mg/kg								Parasitiological cure in 86% of patients treated with 2 x 20 mg/kg oltipraz
1985	el Igail AB	Dose-finding trial using oltipraz to treat schoolchildren infected with Schistosoma mansomi in Gezira, Sudan. J Trop Med Hyg 88: 101-4. [89]	Schistosomiasis	Oltipraz	Single oral dose of 15, 20 or 25 mg/kg or a divided dose of each taken 6 hr apart								Significant improvement in efficacy from the 15 mg/kg to the higher doses
1985	Kardaman MW	Field trials with oltipraz against Schistosoma mansomi in the Geqira irrigated area, Sudan. J Trop Med Hyg 88: 95-100. [90]	Schistosomiasis	Oltipraz	Single 20 mg/kg or 10 mg/kg b.i.d.								Egg output reduction of >95% from pretreatment egg count
1988	el Tayeb M	Praziquantel and oltipraz: The treatment of schoolchildren infected with Schitosoma mansoni and/or Schistosoma haematobium in Gezira, Sudan. Ann Trop Med Parasitol 82: 53-7. doi: 10.1080/00034983.1988.11812208 [91]	Schistosomiasis	Oltipraz	2 x 15 mg/kg								Egg output reduced by almost 100%	Area with no break in transmission requires additional rounds at 6-12 month intervals
1996	O'Dwyer PJ	Modulation of gene expression in subjects at risk for colorectal cancer by the chemopreventive dithiolethione oltipraz. J Clin Invest 98: 1210-7. doi: 10.1172/JCI118904 [98]	At risk for colorectal cancer	Oltipraz	125, 250, 500, or 1,000 mg/m2 as a single oral dose		PBMC and colon mucosa mRNA content for γGCS and NQO1 increased after dosing to reach a peak on day 2-4 after treatment, and declined to baseline in the subsequent 7-10 d. Peak was 5.8-fold for γGCS, and 4.1-fold for NQO1 at 250 mg/m2 ; higher doses were not more effective. Levels of γGCS and NQO1 mRNA correlated closely between PBMCs and colon mucosa both at baseline and at peak			No effect on GSH content of PBMCs or colon mucosa				Administration of oltipraz at minimally toxic doses may modulate the expression of detoxicating genes in the tissues of individuals at high risk for cancer. Furthermore, peripheral mononuclear cells may be used as a noninvasive surrogate endpoint biomarker for the transcriptional response of normal colon mucosa to drug administration.
1998	Kensler TW	Oltipraz chemoprevention trial in Qidong, People's Republic of China: modulation of serum aflatoxin albumin adduct biomarkers. CEBP 7: 127-34. [99]	Healthy volunteers at risk for HCC	Oltipraz	Placebo, 125 mg daily or 500 mg weekly for 8 weeks						Triphasic response for modulation of aflatoxin-albumin adducts in sera with 500 mg oltipraz. No effect was observed during the 1st month of the intervention, whereas a significant diminution in adduct levels was observed during the 2nd month of active intervention and during the lst month of follow-up. A partial rebound in adduct levels toward baseline values was observed during the 2nd month pos…
1999	Wang JS	Protective alterations in phase 1 and 2 metabolism of aflatoxin B1 by oltipraz in residents of Qidong, People's Republic of China J Natl Cancer Inst 91: 347-54. doi: 10.1093/jnci/91.4.347 [100]	Healthy volunteers at risk for HCC	Oltipraz	Placebo, 125 mg daily or 500 mg weekly for 1 month						One month of 500 mg oltipraz weekly led to a 51% decrease in median levels of the phase 1 metabolite aflatoxin M1 excreted in urine compared with placebo; no effect on levels of a phase 2 metabolite, aflatoxin-mercapturic acid. By contrast, daily 125 mg oltipraz led to a 2.6-fold increase in median aflatoxin-mercapturic acid excretion; no effect on excreted aflatoxin M1 levels
2000	Benson AB III	Chronic daily low dose of 4-methyl-5-(2-pyrazinyl)-1,2-dithiole-3-thione (Oltipraz) in patients with previously resected colon polyps and first degree female relatives of breast cancer patients. Clin Cancer Res 6: 3870-7. [101]	Patients with previously resected colon polyps and 1st degree female relatives of breast cancer patients	Oltipraz	Daily 20 mg, 50 mg and 100 mg & twice-weekly 125 mg for 6 months	Monthly plasma samples were obtained 2-3 h after oltipraz ingestion with minimally detectable plasma concentrations at 20 mg/day				Lymphocyte GSH level was significantly related to plasma oltipraz concentration. No associations found for rectal tissue GSH and GST levels.
2000	O'Dwyer PJ	Pharmacokinetics of the chemopreventive agent oltipraz and of its metabolite M3 in human subjects after a single oral dose. Clin Cancer Res 6: 4692-6. [102]	Individuals with increased risk for colorectal carcinoma	Oltipraz	Single doses from 125 to 1000 mg/m2	Bioavailability of oltipraz decreases with increasing dose
2001	Camoirano A	Oltipraz chemoprevention trial in Qidong, People's Republic of China: results of urine genotoxicity assays as related to smoking habits. Cancer Epidemiol Biomarkers Prev 10: 775-83. [103]	Healthy volunteers at risk for HCC	Oltipraz	Placebo, 125 mg daily or 500 mg weekly for 5 or 7 weeks						Urine mutagenicity was significantly but variably higher in cigarette smokers than in nonsmokers; mutagenicity was unrelated to treatment with oltipraz, intervention time, gender, and supplement of S9 mix with beta-glucuronidase
2001	Pendyala L	Phase I/pharmacodynamic study of N-acetylcysteine/oltipraz in smokers: early termination due to excessive toxicity. Cancer Epidemiol Biomarkers Prev 10: 269-72. [104]	Healthy volunteer (smokers)	N-acetyl cysteine + Oltipraz	NAC (1200 mg/day) + placebo, or 200 or 400 mg oltipraz /day for 12 weeks		In PBMCs, GST (total) activity, and the mRNA of γGCS showed increases at some time points in some subjects (for γGCS a > 30% increase at one or more time points in 11 of 19 subjects). Other end points were unchanged			PBMC GSH levels increased				The NAC + oltipraz combination was toxic and produced sporadic changes in pharmacodynamic biomarkers.
2001	Dimitrov NV	Oltipraz concentrations in plasma, buccal mucosa cells, and lipids: pharmacological studies. Cancer Epidemiol Biomarkers Prev 10: 201-7. [105]	Heavy smokers	Oltipraz	500 mg weekly or 200 mg biweekly for 30 days	Plasma and buccal mucosa cell concentrations of oltipraz showed substantial interindividual variations; incorporation into the lipid fractions and albumin was changed by the administration of different schedules								Intermittent dosing is well tolerated and does not result in steady state in plasma or buccal mucosa cells
2001	Szarka CE	Chronic dosing of oltipraz in people at increased risk for colorectal cancer. Cancer Detect Prev 25: 352-61. [106]	Individuals with increased risk for colorectal carcinoma	Oltipraz	125 or 250 mg/m2 twice weekly for 12 weeks		No significant modulation of GST and NQO1 activities; no change in NQO1 mRNA in PBMC or colon tissue obtained prior to treatment and at weeks 6, 12, and 16			No significant modulation of glutathione level				No significant modulation of phase II detoxification enzymes was seen at either dose studied during this period.
2005	Kelley MJ	Safety and efficacy of weekly oral oltipraz in chronic smokers. Cancer Epidemiol Biomarkers Prev 14: 892-9. doi: 10.1158/1055-9965.EPI-04-0585 [107]	Healthy volunteers (smokers)	Oltipraz	400 or 200 mg or placebo weekly for 12 weeks		No increase in mRNA (GPX, UGT, GCLC, GSTM, GSTP) or enzymatic activity of SOD, GPX or GST in BAL (bronchiolar lavage)			No significant differences in levels of total, reduced, oxidized, and protein-bound glutathione measured in plasma and BAL fluid in both pre- and post-treatment samples	No significant difference between pre- and post-polycyclic aromatic hydrocarbon-DNA adduct levels in lung epithelial cells between treatment and placebo groups. Likewise, no significant differences were found in polycyclic aromatic hydrocarbon or benzo(a)pyrene-7,8-diol-9,10-epoxide adducts measured in blood, oral lining cells, or bladder lining cells			No significant effect on pharmacodynamic or surrogate risk biomarkers
2006	Glintborg B	Oltipraz chemoprevention trial in Qidong, People's Republic of China: unaltered oxidative biomarkers. Free Rad Biol Med 41: 1010-4. doi: 10.1016/j.freeradbiomed.2006.06.015 [108]	Healthy volunteers at risk for HCC	Oltipraz	Placebo, 125 mg daily or 500 mg weekly for 8 weeks					No significant differences between the randomization groups regarding changes in urinary excretion of 8 oxidized guanine derivatives measured at 4 weeks				Oltipraz had no major effect on oxidative DNA damage
2010	Kim SG	Pharmacokinetics of oltipraz and its major metabolite (RM) in patients with liver fibrosis or cirrhosis: relationship with suppression of circulating TGF-beta1. Clin Pharmacol Ther 88: 360-8. doi: 10.1038/clpt.2010.89 [109]	Liver fibrosis	Oltipraz	30-90 mg single dose or 60 mg b.i.d. or 90 mg q.d. for 24 weeks	Rapid formation of metabolite; PK and safety evaluations							In multiple-dose study, the level of TGF-beta1 was suppressed at steady-state plasma concentrations of approximately 20-60 ng/ml of oltipraz
2011	Kim SG	Oltipraz therapy in patients with liver fibrosis or cirrhosis: a randomized, double-blind, placebo-controlled phase II trial. J Pharm Pharmacol 63:627-35. doi: 10.1111/j.2042-7158.2011.01259.x [110]	Liver fibrosis	Oltipraz	Placebo, 60 or 90 mg b.i.d. for 24 weeks								Trend of decreases in hepatic collagen area and plasma transforming growth factor-β1 (TGF-β1, a blood fibrosis marker) levels from baseline to week 24 in 60 mg oltipraz b.i.d group	No significant differences in liver histological outcomes were seen among the 3 treatment groups
2017	Kim W	Randomised clinical trial: the efficacy and safety of oltipraz, a liver X receptor alpha-inhibitory dithiolethione in patients with non-alcoholic fatty liver disease. Aliment Pharmacol Ther 45: 1073-8310. doi: 10.1111/apt.13981 NCT01373554 [111]	NAFLD	Oltipraz	Placebo, 30 or 60 mg b.i.d. for 24 weeks								Compared to placebo group (-3.2%), reductions in liver fat content increased in a dose-dependent manner: -7.7% and -13.9% for the low-dose and high-dose groups	Absolute changes in insulin resistance, liver enzymes, lipids and cytokines were not significantly different among groups

## Sheet: SFN
SFN
Year	First Author	Reference	Disease	Treatment Design		Biomarkers								Outcomes
				Agent	Dose	Pharmacokinetics	Nrf2 Target Genes	Gene Expression / Function	Inflammation	Oxidative Stress	Carcinogen Metabolites / Adducts	Metabolomics	Disease Specific/Clinical Response
1998	Shapiro TA	Human metabolism and excretion of cancer chemoprotective glucosinolates and isothiocyanates of cruciferous vegetables. Cancer Epidemiol Biomarkers Prev 7: 1091-100. [118]	Healthy volunteers	Fresh broccoli	250 g fresh broccoli, one dose	Urinary dithiocarbamate (SFN metabolite)								Dose-dependency of intervention was found in urine samples
2000	Conaway CC	Disposition of glucosinolates and sulforaphane in humans after ingestion of steamed and fresh broccoli. Nutr Cancer 38; 168-78. doi: 10.1207/S15327914NC382_5 [120]	Healthy volunteers	Fresh or steamed broccoli	200 g fresh or steamed broccoli, one dose	Total isothiocyanate (ITC) equivalents in plasma and urine								Bioavailability of ITCs from fresh broccoli is greater than that from cooked broccoli
2002	Ye L	Quantitative determination of dithiocarbamates in human plasma, serum, erythrocytes and urine: pharmacokinetics of broccoli sprout isothiocyanates in humans. Clin Chim Acta 316: 43-53. doi 10.1016/s0009-8981(01)00727-6 [121]	Healthy volunteers	Broccoli extracts treated with daikon myrosinase	200 μmol total ITC, one dose	ITC and its metabolites in plasma, serum, and erythrocytes								A sensitive and specific method for quantifying ITC was established
2004	Murashima M	Phase 1 study of multiple biomarkers for metabolism and oxidative stress after one-week intake of broccoli sprouts. Biofactors 22: 271-5. doi: 10.1002/biof.5520220154 [122]	Healthy volunteers	Fresh broccoli sprouts	100 g fresh broccoli sprouts/d, for 7 days					Plasma PCOOH, urinary 8‐isoprostane, and urinary 8‐OHdG decreased in all subjects		Plasma cystine decreased significantly	Total cholesterol and LDL decreased and HDL cholesterol significantly increased	One week intake of broccoli sprouts improved cholesterol metabolism and decreased oxidative stress markers.
2004	Galan MV	Oral broccoli sprouts for the treatment of Helicobacter pylori infection: a preliminary report. Dig Dis Sci 49: 1088-90. doi: 10.1023/b:ddas.0000037792.04787.8a [123]	H. pylori–infected patients	Broccoli sprouts	14, 28, or 56 g broccoli sprouts 2 doses/day, for 7 days								7 of 9 patients were stool antigen negative after intervention and six remained negative at day 35. Urea breath test indicate possible improvement
2005	Gasper AV	Glutathione S-transferase M1 polymorphism and metabolism of sulforaphane from standard and high-glucosinolate broccoli. Am J Clin Nutr 82: 1283-91. doi: 10.1093/ajcn/82.6.1283 [124]	Healthy volunteers	Standard broccoli and high-glucosinolate broccoli (soup)	100g broccoli, one dose	SFN and its thiol conjugates in plasma and urine								GSTM1 genotypes had significant effect on SFN metabolism
2005	Kensler TW	Effects of glucosinolate-rich broccoli sprouts on urinary levels of aflatoxin-DNA adducts and phenanthrene tetraols in a randomized clinical trial in He Zuo township, Qidong, People's Republic of China. Cancer Epidemiol Biomarkers Prev 14: 2605-13. doi: 10.1158/1055-9965.EPI-05-0368 [125]	Healthy volunteers	Broccoli sprout extract	400 μmol GR/day, for 2 weeks	Urinary dithiocarbamates (SFN metabolites)					Decreased excretion of aflatoxin-DNA adducts in urine inversely associated with excretion of SFN metabolites
2006	Shapiro TA	Safety, tolerance, and metabolism of broccoli sprout glucosinolates and isothiocyanates: a clinical phase I study. Nutr Cancer 55: 53-62. doi: 10.1207/s15327914nc5501_7 [126]	Healthy volunteers	Broccoli sprout extract	BSE containing 25 μmol GR or 100 μmol GR or 25 μmol SFN, 3 doses/day, for 7 days	Excretion of dithiocarbamates (SFN metabolite)							Markers for liver (transaminases) and thyroid (T3 and T4) function did not change	Excretion of SFN metabolites were much higher when taking SFN than GR
2007	Cornblatt BS	Preclinical and clinical evaluation of sulforaphane for chemoprevention in the breast. Carcinogenesis 28: 1485-90. doi: 10.1093/carcin/bgm049 [127]	Healthy women undergoing reduction mammoplasty	SFN-rich beverage	200 umol SFN, one dose 50 min prior to the start of surgery	Dithiocarbamate (SFN metabolite) in urine, serum and breast tissue								SFN metabolites and NQO1 and HO-1 transcripts, NQO1 enzymatic activity in the mammary tissue were measurable
2007	Gasper AV	Consuming broccoli does not induce genes associated with xenobiotic metabolism and cell cycle control in human gastric mucosa. J Nutr 137: 1718-24. doi: 10.1093/jn/137.7.1718 [128]	Healthy volunteers	Standard broccoli, or high glucosinolate broccoli (soup)	100 g of broccoli florets cooked for soup, one dose		Microarrays (GCLM,TR1, CBR1, LTB4DH, AKR1C1&2) and RT-PCR (GCLM, TR1) up-regulation ir gastric mucosal tissue	p21 WAF/CIP1 did not change						Consumption of high glucosinolate broccoli resulted in up-regulation of several xenobiotic metabolizing genes. No significant gene induction between GSTM1 genotypes.
2007	Myzak MC	Sulforaphane retards the growth of human PC-3 xenografts and inhibits HDAC activity in human subjects. Exp Biol Med (Maywood) 232: 227-34. [129]	Healthy volunteers	Broccoli sprouts	68 g broccoli sprouts, one dose			Inhibited HDAC activity in PBMCs
2007	Rungapamestry V	Effect of meal composition and cooking duration on the fate of sulforaphane following consumption of broccoli by healthy human subjects. Br J Nutr 97: 644-52. doi: 10.1017/S0007114507381403 [130]	Healthy volunteers	Cooked broccoli or a broccoli seed extract with 3 g mustard	150 g broccoli/d, for 3 weeks	Mercapturic acids (SFN metabolite) in urine								Estimated yield of SFN was higher after consumption of lightly cooked broccoli than fully cooked broccoli.
2008	Traka M	Broccoli consumption interacts with GSTM1 to perturb oncogenic signalling pathways in the prostate. PLoS One 3: e2568. doi: 10.1371/journal.pone.0002568 NCT00535977 [131]	Prostatic neoplasia	Broccoli	150 g broccoli /d, for 12 months			Microarrays from prostate needle biopsies showed significant differential gene expression in GSTM1 positive individuals associated with transforming growth factor beta receptor pathway, insulin signalling, and epidermal growth factor receptor signalling					Plasma prostate specific antigen (PSA) levels had no consistent changes	Consuming broccoli interacts with GSTM1 genotype to result in complex changes to signalling pathways associated with inflammation and carcinogenesis in the prostate.
2008	Vermeulen M	Bioavailability and kinetics of sulforaphane in humans after consumption of cooked versus raw broccoli. J Agric Food Chem 56: 10505-9. doi: 10.1021/jf801989e [132]	Healthy volunteers	Raw, crushed or cooked broccoli	200 g broccoli once	SFN in urine and blood								Raw broccoli showed greater bioavailability of SFN than microwaved broccoli
2009	Hanlon N	Repeated intake of broccoli does not lead to higher plasma levels of sulforaphane in human volunteers. Cancer Lett 284: 15-20. doi: 10.1016/j.canlet.2009.04.004 [133]	Healthy volunteers	Homogenized raw broccoli	300 ml of homogenized broccoli/day, for 10 days	SFN in the plasma								Repeated intake of broccoli had no impact on the pharmacokinetic behaviour or plasma levels of SFN
2009	Riedl MA	Oral sulforaphane increases Phase II antioxidant enzymes in the human upper airway. Clin Immunol 130: 244-51. doi: 10.1016/j.clim.2008.10.007 [134]	Healthy volunteers	Broccoli sprout homogenate with daikon sprouts homogenate	150, 175, and 200 g broccoli sprout homogenate/d, for 3 days	SFN in the serum	Dose-dependent increase in phase II enzyme expression (HMOX1, NQO1, GSTP1, GSTM1) by RT-PCR in nasal lavage cells
2009	Riso P	Effect of broccoli intake on markers related to oxidative stress and cancer risk in healthy smokers and nonsmokers. Nutr Cancer 61: 232-7. doi: 10.1080/01635580802425688 [135]	Healthy volunteers (smokers and nonsmokers)	Broccoli	200 g broccoli/d, for 10 days			No change in HDAC activity in lymphocytes or insulin-like growth factor-I in serum		DNA damage (strand breaks, 8-OHdG) decreased only in smokers in ex-vivo challenge assays
2009	Yanaka A	Dietary sulforaphane-rich broccoli sprouts reduce colonization and attenuate gastritis in Helicobacter pylori-infected mice and humans. Cancer Prev Res (Phila) 2: 353-60. doi: 10.1158/1940-6207.CAPR-08-0192 [136]	H. pylori–infected patients	Glucoraphanin -rich broccoli sprouts	50 g of broccoli sprouts once or 70 g broccoli sprouts/d, for 8 weeks		HMOX1 expression in blood cells increased 2-3-fold 24 hours following single dose of 50g of broccoli sprouts		Serum pepsinogens I and II were significantly reduced relative to baseline levels in the long-term intervention				Decreased H. pylori stool antigen and urea breath test values with long-term intervention
2010	Christiansen B	Ingestion of broccoli sprouts does not improve endothelial function in humans with hypertension. PLoS One 5: e12461. doi: 10.1371/journal.pone.0012461 [137]	Hypertension	Dried broccoli sprouts	10 g broccoli sprouts/d, for 4 weeks	Glucosinolates in blood							Blood pressure and endothelial function did not improve
2011	Bahadoran Z	Broccoli sprouts reduce oxidative stress in type 2 diabetes: a randomized double-blind clinical trial. Eur J Clin Nutr 65: 972-7. doi: 10.1038/ejcn.2011.59. [138]	Type 2 diabetes	Broccoli sprout powder	5 g/d or 10 g/d broccoli sprouts powder/d, for 4 weeks					Serum total antioxidant capacity (TAC) increased Total oxidant status (TOS) did not change Oxidative stress index (OSI), malondialdehyde (MDA), and oxidized LDL cholesterol decreased
2011	Hauder J	LC-MS/MS quantification of sulforaphane and indole-3-carbinol metabolites in human plasma and urine after dietary intake of selenium-fortified broccoli. J Agric Food Chem 59: 8047-57. doi: 10.1021/jf201501x [139]	Healthy volunteers	Fresh broccoli	200 g regular broccoli or selenium-fertilized broccoli/day, for 4 weeks	Glucoraphanin (GR) metabolites in urine and plasma								Dietary intake of selenium-fertilized broccoli affected glucosinolate metabolite concentrations in plasma and urine
2011	Clarke JD	Comparison of isothiocyanate metabolite levels and histone deacetylase activity in human subjects consuming broccoli sprouts or broccoli supplement. J Agric Food Chem 59: 10955-63. doi: 10.1021/jf202887c [140]	Healthy volunteers	Fresh broccoli sprouts or BroccoMax® pills	68 g fresh broccoli sprouts or supplement/d, for 7 days	SFN and erucin in urine		HDAC activity in PBMCs decreased						Consumption of fresh sprouts provided more bioavailable SFN than supplement and decreased HDAC activity
2011	Egner PA	Bioavailability of Sulforaphane from two broccoli sprout beverages: results of a short-term, cross-over clinical trial in Qidong, China. Cancer Prev Res (Phila) 4: 384-95. doi: 10.1158/1940-6207.CAPR-10-0296 [141]	Healthy volunteers	Glucoraphanin-rich or SFN-rich beverage	800 μmol glucoraphanin or 150 μmole SFN/d, for 7days	Glucoraphanin and SFN in urine								Bioavailability of SFN was greater with the SNF-rich than GR-rich beverage
2011	Healy ZR	Inactivation of tautomerase activity of macrophage migration inhibitory factor by sulforaphane: a potential biomarker for anti-inflammatory intervention. Cancer Epidemiol Biomarkers Prev 20: 1516-23. doi: 10.1158/1055-9965.EPI-11-0279 [142]	Healthy volunteers	Broccoli sprout powder	561 mg Broccoli sprout powder/d, for 3 days				Inhibited MIF (Macrophage migration inhibitory factor) tautomerase activity measured in urine
2012	Bahadoran Z	Effect of broccoli sprouts on insulin resistance in type 2 diabetic patients: a randomized double-blind clinical trial. Int J Food Sci Nutr 63: 767-71. doi: 10.3109/09637486.2012.665043 [143]	Type 2 diabetes	Broccoli sprout powder	5 g or 10 g broccoli sprouts powder/d, for 4 weeks								Decreased fasting serum glucose, insulin concentration, and HOMA-IR
2012	Cramer JM	Enhancing sulforaphane absorption and excretion in healthy men through the combined consumption of fresh broccoli sprouts and a glucoraphanin-rich powder. Br J Nutr 107: 1333-8. doi: 10.1017/S0007114511004429 [144]	Healthy volunteers	Glucoraphanin powder and fresh broccoli sprouts	2 g GR powder and 42 g fresh broccoli sprouts/d, once a week, for 4 weeks	SFN in blood and its metabolite (sulforaphane-N-acetylcysteine) in urine								Adding fresh broccoli sprouts to GR powder enhanced absorption and excretion of SFN
2012	Fahey JW	Protection of humans by plant glucosinolates: efficiency of conversion of glucosinolates to isothiocyanates by the gastrointestinal microflora. Cancer Prev Res (Phila) 5: 603-11. doi: 10.1158/1940-6207.CAPR-11-0538 [145]	Healthy volunteers	Glucoraphanin-rich broccoli sprout extract powder	2g broccoli sprout extract powder, one dose	SFN metabolite (dithiocarbamates) in urine								The individual conversion efficiencies of glucosinolates to isothiocyanates was varied
2012	Kensler TW	Modulation of the metabolism of airborne pollutants by glucoraphanin-rich and sulforaphane-rich broccoli sprout beverages in Qidong, China. Carcinogenesis 33: 101-7. doi: 10.1093/carcin/bgr229 [146]	Healthy volunteers	Glucoraphanin-rich or SFN-rich beverage	Cross-over design by Glucoraphanin-rich or SFN-rich beverage with 7 d intervention and 5 d wash-out	SFN metabolite (mercapturic acids) in urine					The excretion of mercapaturic acid conjugates of crotonaldehyde, benzene and acrolein was increased by SFN or GPR intervention
2012	Mirmiran P	Effects of broccoli sprout with high sulforaphane concentration on inflammatory markers in type 2 diabetic patients: A randomized double-blind placebo-controlled clinical trial. J Funct Foods 4: 837-841. doi: 10.1016/j.jff.2012.05.012 [147]	Type 2 diabetes	Broccoli sprout powder	5 or 10 g broccoli sprout powder/d, for 4 weeks				hs-CRP significantly decreased, IL-6 and TNF-α mildly decreased by intervention
2012	Saha S	Isothiocyanate concentrations and interconversion of sulforaphane to erucin in human subjects after consumption of commercial frozen broccoli compared to fresh broccoli. Mol Nutr Food Res 56: 1906-16. doi: 10.1002/mnfr.201200225 [148]	Healthy volunteers	Broccoli soups produced from fresh or frozen broccoli florets	4.16 mg SFN or 18.6 mg GR/serving	SFN metabolite in urine and plasma								SFN bioavailability was 10X higher in fresh compared to frozen broccoli
2013	Armah CN	A diet rich in high-glucoraphanin broccoli interacts with genotype to reduce discordance in plasma metabolite profiles by modulating mitochondrial function. Am J Clin Nutr 98: 712-22. doi: 10.3945/ajcn.113.065235 [149]	Patients with CVD risk profile	High-glucoraphanin broccoli	400 g broccoli/week, for 12 weeks							Reduced metabolic variation in participants on high-glucosinolate broccoli diet; no differences between dietary arms reported using PCA of plasma metabolites	No significant differences in biomarkers of CVD risk (blood pressure, HDL and LDL cholesterol, serum triglycerides, oxidized LDL)	The change of plasma metabolites (lipid and amino acid metabolites, tricarboxylic acid (TCA) cycle intermediates, acylcarnitines) was related with PAPOLG genotype
2013	Meyer M	Sulforaphane induces SLPI secretion in the nasal mucosa. Respir Med 107: 472-5. doi: 10.1016/j.rmed.2012.11.006 [150]	Healthy volunteers	Brocco sprouts homogenate	200 g broccoli sprouts/d, for 3 days				Increased secretory leukocyte protease inhibitor (SLPI) protein level in nasal lavage fluid
2013	Poulton EJ	Sulforaphane is not an effective antagonist of the human pregnane X-receptor in vivo. Toxicol Appl Pharmacol 266: 122-31. doi: 10.1016/j.taap.2012.10.029 [151]	Healthy volunteers	Broccoli sprout extract in soup	450 μmol SFN/d, for 7 days	SFN in urine		CYP3A4 activity was not changed in plasma					Blood lipid analysis (total lipids, LDL, HDL and total cholesterol) did not significantly change	Human pregnane and xenobiotic receptor (PXR)- mediated CYP3A4 activity was not changed by intervention
2014	Bahadoran Z	Complementary and alternative medicinal effects of broccoli sprouts powder on Helicobacter pylori eradication rate in type 2 diabetic patients: A randomized clinical trial. J Funct Foods 7: 390-397. doi: 10.1016/j.jff.2014.01.020 [152]	Type 2 diabetes with H. pylori infection	Broccoli sprout powder	6 g broccoli sprout powder/d, for 28 days				Serum pepsinogens I and II did not change				Decreased values in H. pylori stool antigen test and urea breath test Fasting serum glucose, insulin and insulin resistance did not change	Broccoli sprout powder reduced H. pylori bacterial load, but did not effect on gastric inflammatory parameters and diabetic parameters
2014	Baier SR	Off-target effects of sulforaphane include the derepression of long terminal repeats through histone acetylation events. J Nutr Biochem 25: 665-8. doi: 10.1016/j.jnutbio.2014.02.007 [153]	Healthy volunteers	Broccoli sprouts	34, 68 or 102 g broccoli sprouts, one dose			Dose dependent elevation in histone acetylation of LTR in PBMCs
2014	Egner PA	Rapid and sustainable detoxication of airborne pollutants by broccoli sprout beverage: results of a randomized clinical trial in China. Cancer Prev Res (Phila) 7: 813-823. doi: 10.1158/1940-6207.CAPR-14-0103 NCT01437501 [154]	Healthy volunteers	Broccoli sprout beverages	Beverages containing 600 μmol GR + 40 μmol SFN/d, for 84 days	Glucoraphanin and SFN in urine					Air pollution biomarkers in urine (benzene, acrolein, crotonaldehyde mercapturic acids) increased
2014	Heber D	Sulforaphane-rich broccoli sprout extract attenuates nasal allergic response to diesel exhaust particles. Food Funct 5: 35-41. doi: 10.1039/c3fo60277j [155]	Healthy volunteers	Broccoli sprout extract	100 μmol SFN/d, for 4 days	SFN metabolites in plasma			WBC counts decreased in nasal lavage fluid following challenge by repeated nasal diesel exhaust particles with intervention
2014	Noah TL	Effect of broccoli sprouts on nasal response to live attenuated influenza virus in smokers: a randomized, double-blind study. PLoS One 9: e98671. doi: 10.1371/journal.pone.0098671 NCT01269723 [156]	Healthy volunteers (smokers and nonsmokers)	Broccoli sprout homogenate	100 μmol SF/d, for 4 days		Increased NQO1 expression in NLF cells (no change in HMOX1) in smokers No change in HMOX1 and NQO1 expression in nasal biopsy cells		Nasal lavage fluid (NLF) cytokines (IL-6) significantly reduced in smokers (no change in IL-8, IP-10, IFN-γ)				Influenza quantity in NLF cells significantly reduced in smokers
2014	Oliviero T	In vivo formation and bioavailability of isothiocyanates from glucosinolates in broccoli as affected by processing conditions. Mol Nutr Food Res 58(7):1447-56. doi: 10.1002/mnfr.201300894 [157]	Healthy volunteers	Broccoli	Five different broccoli products with different myrosinase activity	SFN and its metabolites in urine								Processing conditions of broccoli products have a large effect on the kinetics and bioavailability of isothiocyanates.
2014	Singh K	Sulforaphane treatment of autism spectrum disorder (ASD). Proc Natl Acad Sci U S A 111: 15550-5. doi: 10.1073/pnas.1416940111 [158]	Autism Spectrum Disorder	Broccoli sprout extracts	50 - 150 µmol SFN/d, (dosed by BW), for 18 weeks								Improvement in clinical scales (Aberrant Behavior Checklist (ABC), Social Responsiveness Scale (SRS), and Clinical Global Impression Improvement Scale (CGI-I))
2015	Atwell LL	Absorption and chemopreventive targets of sulforaphane in humans following consumption of broccoli sprouts or a myrosinase-treated broccoli sprout extract. Mol Nutr Food Res 59: 424-33. doi: 10.1002/mnfr.201400674 [159]	Healthy volunteers	Fresh broccoli sprouts or SFN-rich broccoli sprout extract	200 μmol SFN, a single dose or 100 μmol x 2 dose	SFN metabolite in plasma and urine	HMOX1 gene expression in white blood cells did not change	HDAC activity in PBMC did not change
2015	Alumkal JJ	A phase II study of sulforaphane-rich broccoli sprout extracts in men with recurrent prostate cancer. Invest New Drugs 33: 480-9. doi: 10.1007/s10637-014-0189-z [160]	Prostate cancer	Broccoli sprout extract	200 μmol SFN/d, for 20 weeks	SFN metabolite in the blood		Histone acetylation levels in mononuclear cells did not change					≥ 50% PSA level declines were not observed by intervention	Study did not meet the primary efficacy criteria.
2015	Armah CN	Diet rich in high glucoraphanin broccoli reduces plasma LDL cholesterol: Evidence from randomised controlled trials. Mol Nutr Food Res 59: 918-26. doi: 10.1002/mnfr.201400863 [161]	Patients with CVD risk profile	Standard or high glucoraphanin broccoli	400 g broccoli/week, for 12 weeks								Reduced LDL-C Plasma lipids did not change (total cholesterol, HDL-C, and triacylglycerol)
2015	Atwell LL	Sulforaphane bioavailability and chemopreventive activity in women scheduled for breast biopsy. Cancer Prev Res (Phila) 8: 1184-1191. doi: 10.1158/1940-6207.CAPR-15-0119 [162]	Abnormal mammograms (scheduled for breast biopsy)	Broccoli seed extract pills (BroccoMax® ) containing glucoraphanin	BroccoMax® 2 pills, 3 doses/d, for 8 weeks	Plasma and urinary SFN metabolites							No statistical significance between treatment groups for pre-to-post changes of all examined tissue biomarkers (H3K18ac, H3K9ac, HDAC3, HDAC6, Ki-67, p21) Significant pre-to-post changes (Ki-67, HDAC3) within the SFN supplementation group
2015	Brown RH	Sulforaphane improves the bronchoprotective response in asthmatics through Nrf2-mediated gene pathways. Respir Res 16: 106. doi: 10.1186/s12931-015-0253-z NCT00994604 [163]	Moderate asthma	SFN-rich broccoli sprout extracts	100 μmol SFN/d, for 14 days		Significant changes in expression of GCLM and NQO1 were associated with changes in FEV1 response to SFN treatment in PBMCs						High-resolution CT scans in asthmatics indicated that SFN treatment resulted in a significant reduction in specific airway resistance and also modestly increased small airway luminal area and airway trapping
2015	Chang YW	The effects of broccoli sprout extract containing sulforaphane on lipid peroxidation and Helicobacter pylori infection in the gastric mucosa. Gut Liver 9: 486-93. doi: 10.5009/gnl14040 [164]	H. pylori–infected patients	SFN capsule	2 mg SFN/d, for 4 weeks					Decreased MDA in the gastric juice No change in GSH in the gastric mucosa			No significant differnces in urea breath test values or the ammonia concentration in gastric juice
2015	Cipolla BG	Effect of Sulforaphane in Men with Biochemical Recurrence after Radical Prostatectomy. Cancer Prev Res (Phila) 8: 712-9. doi: 10.1158/1940-6207.CAPR-14-0459 [165]	Prostate cancer, post- radical prostatectomy	SFN tablets	2 tab, 3 doses/d = (339 μmol SFN/d), for 6 months								PSA in blood decreased Total serum testosterone in blood did not change
2015	Fahey JW	Sulforaphane bioavailability from glucoraphanin-rich broccoli: control by active endogenous myrosinase. PLoS One 10: e0140963. doi: 10.1371/journal.pone.0140963 [166]	Healthy volunteers	Broccoli sprout extracts, Broccoli seed extracts, Freeze dried broccoli sprouts, with various dose forms	50 - 230 μmol GR, one dose	SFN metabolites (dithiocarbamate) in urine								Adding active myrosinase to the intervention was more bioavailable than SFN from glucoraphanin delivered without myrosinase.
2015	Kikuchi M	Sulforaphane-rich broccoli sprout extract improves hepatic abnormalities in male subjects. World J Gastroenterol 21: 12457-67. doi: 10.3748/wjg.v21.i43.12457 [167]	Patients with fatty liver	Broccoli sprout capsules	3 cupsules (containing 30 mg GR)/d, for 2 months				hs-CRP did not change	Urinary 8-OHdG was decreased			Small decreases in some liver function (AST, ALT, γ-GTP) and biochemical markers (ALP, ChE, UA) TG, HDL, LDL-cholesterol, fasting blood sugar, HbA1c did not change
2015	Medina S	The intake of broccoli sprouts modulates the inflammatory and vascular prostanoids but not the oxidative stress-related isoprostanes in healthy humans. Food Chem 173: 1187-94. doi: 10.1016/j.foodchem.2014.10.152 [168]	Healthy volunteers	Broccoli sprouts	30 g or 60 g of broccoli sprouts, 2 doses	SFN metabolite in urine			Prostaglandins and thromboxanes (tetranor-PGEM, 11β-PGF2α, 11-dehydro-TXB2) were significantly decreased	Urinary isoprostanes did not change
2015	Shiina A	An open study of sulforaphane-rich broccoli sprout extract in patients with schizophrenia. Clin Psychopharmacol Neurosci 13: 62-7. doi: 10.9758/cpn.2015.13.1.62 [169]	Schizophrenia	SFN tablets	3 tab (30 mg SFN-glucosinolate)/d, for 8 weeks								Syndrome scales (Positive and Negative Syndrome Scale and cognitive function) were improved BDNF (brain-derived neurotrophic factor) in serum did not change	Clinical scales (one out of 5 scales) were imporved by intervention.
2015	Rajendran P	Nrf2 status affects tumor growth, HDAC3 gene promoter associations, and the response to sulforaphane in the colon. Clin Epigenetics 7: 102. doi: 10.1186/s13148-015-0132-y [170]	Healthy volunteers	Broccoli sprout extract	200 μmol SFN/d, for 7 days	SFN metabolite in plasma		Elevated expression of p16 and inversely decreased expression of HDAC3 in PBMCs and in colon biopsies						HDAC3 and p16 expression in PBMc and colon biopcies were reciprocally regulated by SFN intake
2016	Bauman JE	Prevention of carcinogen-induced oral cancer by sulforaphane. Cancer Prev Res (Phila) 9: 547-57. doi: 10.1158/1940-6207.CAPR-15-0290 NCT02023931 [171]	Healthy volunteers	Broccoli sprout extracts beverage	150 μmol SFN/d (oral swallowed or held in mouth), 600 μmol GR (swallowed)/d, for 4 days	SFN and Mercapturic acids (SFN metabolite) in usirne	NQO1 mRNA in buccal cells was elevated
2016	Doss JF	Phase 1 study of a sulforaphane-containing broccoli sprout homogenate for sickle cell disease. PLoS One 11: e0152895. doi: 10.1371/journal.pone.0152895 NCT01715480 [172]	Sickle cell disease	Broccoli sprout homogenate	Broccoli sprout homogenate from 50, 100, or 150 g fesh Brocco Sprouts/d, for 3 weeks		HMOX1 and HBG1 were increased in whole blood NQO1 in whole blood did not change						HbF (fetal hemoglobin) protein did not change
2016	Duran CG	A proof-of-concept clinical study examining the NRF2 activator sulforaphane against neutrophilic airway inflammation. Respir Res 17: 89. doi: 10.1186/s12931-016-0406-8. NCT01625130 [173]	Healthy volunteers	Broccoli sprout homogenate	Broccoli sprout homogenate from 111 g Brocco Sprouts/d, for 3 days	SFN and its metabolite in plasma	HMOX1, NQO1, and GSTM1 in PBMC and nasal epithelial cells (NECs) did not change							Subjects were exposed to ozone with intermittent exercise to induce airway inflammation. Antioxidant genes in blood and nasal epithelial cells did not change.
2016	Müller L	Effect of broccoli sprouts and live attenuated influenza virus on peripheral blood natural killer cells: a randomized, double-blind study. PLoS One 11: e0147742. doi: 10.1371/journal.pone.0147742 NCT01269723 [174]	Healthy volunteers	Broccoli sprout homogenate	Broccoli sprout homogenate from 111 g sprout/d, for 4 days				Cell count/function of neutrophils, monocytes, macrophages, T cells, NKT cells did not change The live attenuated influenza virus-induced granzyme B production in NK cells increased by intervention
2016	Sudini K	A randomized controlled trial of the effect of broccoli sprouts on antioxidant gene expression and airway inflammation in asthmatics. J Allergy Clin Immunol Pract 4: 932-40. doi: 10.1016/j.jaip.2016.03.012 NCT01183923 [175]	Asthma	Fresh broccoli sprouts	100 g fresh broccoli sprouts /d, for 3 days	Serum SFN concentrations	GCLM, GCLC, HMOX1,and NQO1 gene expression in nasal epithelial and PBMCs did not change		IL-4, IL-13 and IL-6 in serum did not change	Total antioxidant capacity, TBARS, protein carbonyls in serum, did not change Isoprostane in urine did not change			Lung function (Fractional exhaled nitric oxide, forced expiratory volume) did not improve
2016	Wise RA	Lack of effect of oral sulforaphane administration on Nrf2 expression in COPD: a randomized, double-blind, placebo controlled trial. PLoS One 11: e0163716. doi: 10.1371/journal.pone.0163716 NCT01335971 [176]	COPD	SFN extracted from broccoli sprouts	SFN 25 μmoles or 150 μmoles/d, for 4 weeks	SFN metabolites (dithiocarbamates) in plasma	NQO1, HMOX1, AKR1C1 and AKR1C3 in alveolar macrophages, bronchial epithelial cells, nasal epithelial cells, PBMCs did not change		Cytokine profiles (IL-6, IL-8) in bronchoalveolar lavage fluid, serum CRP did not change	TBARS, total antioxidants, did not change Isoprostane in plasma did not change			Pulmonary function did not improve
2017	Axelsson AS	Sulforaphane reduces hepatic glucose production and improves glucose control in patients with type 2 diabetes. Sci Transl Med 9: 394. doi: 10.1126/scitranslmed.aah4477 NCT02801448 [177]	Diabetes	Broccoli sprout extract	SFN 5410 ppm X 5 g/d, for 12 weeks	Serum SFN concentrations							Reduced blood glucose levels and HbA1c in obese patients with dysregulated T2D
2017	Davidson R	Isothiocyanates are detected in human synovial fluid following broccoli consumption and can affect the tissues of the knee joint. Sci Rep 7: 3398. doi: 10.1038/s41598-017-03629-5 [178]	Osteoarthritis	High glucosinolate broccoli	100 g broccoli/d, for 2 weeks	SFN in plasma and synovial fluid, synovial fluid proteomics			hsCRP in plasma and cytokines (IL-6, IL-8, IL-1, TNFα, CCL5) in synovial fluid did not change				Coll 2-1 (a peptide from the triple helix of type II collagen) in plasma was not altered	ITCs were detected in synovial fluid of high glucosinolate group, but not the low glucosinolate group.
2017	Fahey JW	Stabilized sulforaphane for clinical use: phytochemical delivery efficiency. Mol Nutr Food Res 61: 4. doi: 10.1002/mnfr.201600766 [179]	Healthy volunteers	α-cyclodextrin enrobed SFN	94.4 μmol SFN/d or 200 μmol α-cyclodextrin enrobed SFN/d, for ??									PK and tolerance of α-cyclodextrin enrobed SFN was compared to that of SFN along
2018	Sedlak TW	Sulforaphane augments glutathione and influences brain metabolites in human subjects: a clinical pilot study. Mol Neuropsychiatry 3: 214-222. doi: 10.1159/000487639 [180]	Healthy volunteers	Broccoli sprout extract gelcaps	2 gelcaps (100 μmol SFN)/d, for 1 week					Blood GSH and brain GSH levels were increased in response to treatment
2018	Tahata S	Evaluation of biodistribution of sulforaphane after administration of oral broccoli sprout extract in melanoma patients with multiple atypical nevi. Cancer Prev Res (Phila) 11: 429-438. doi: 10.1158/1940-6207.CAPR-17-0268 [181]	Melanoma	Broccoli sprout extract	50, 100, or 200 μmol SFN/d, for 28 days	Plasma and skin SFN levels, tissue proteomics		Proteomic analysis for nevus tissue (tumor suppressor decorin) increased	Plasma cytokine levels (IP-10, MCP-1, MIG, MIP-1β) were decreased				IHC (phospho-STAT3(Y705), Ki-67, Bcl-2, HMOX1, and TUNEL) did not change
2018	Bent S	Identification of urinary metabolites that correlate with clinical improvements in children with autism treated with sulforaphane from broccoli. Mol Autism 9: 35. doi: 10.1186/s13229-018-0218-4 NCT02654743 [182]	Autism Spectrum Disorder and related neurodevelopmental disorders	Avmacol® tablets	6 to 15 Avmacol tablets (222 μmol GR to 555 μmol GR)/d, for 12 weeks							Urinary metabolomics: 694 measured and 77 had correlations with improved change in behvior and social responsiveness	Improved clinical scales for behavior (Aberrant Behavior Checklist-ABC) and social responsiveness (Social Responsiveness Scale-SRS)	Clinical scores for symptoms showed improvement and correlated with some urinary metabolites, notably sphingolipid/sphingomyelin groups, oxidative stress, amino acid metabolism, neurotransmitters and hormones.
2018	Housley L	Untargeted metabolomic screen reveals changes in human plasma metabolite profiles following consumption of fresh broccoli sprouts. Mol Nutr Food Res 62: e1700665. doi: 10.1002/mnfr.201700665 [183]	Healthy volunteers	Fresh broccoli sprouts	200 μmol SFN equivalents/d, for 3 days					Glutathione levels significantly decreased in plasma		Untargeted metabolomics for plasma (several plasma metabolites were different before and after sprout intake, including fatty acids (14:0, 14:1, 16:0, 16:1, 18:0, 18:1), glutathione, glutamine, cysteine, dehydroepiandrosterone, and deoxyuridine monophosphate)
2018	Okunade O	Supplementation of the diet by exogenous myrosinase via mustard seeds to increase the bioavailability of sulforaphane in healthy human subjects after the consumption of cooked broccoli. Mol Nutr Food Res 62: e1700980. doi: 10.1002/mnfr.201700980 [184]	Healthy volunteers	Cooked broccoli ± mustard powder	200 g cooked broccoli ± 1 g mustard powder, one dose	SFN metabolite in urine								Urinary SFN‐NAC increased when cooked broccoli consumed with mustard powder
2018	Sivapalan T	Bioavailability of glucoraphanin and sulforaphane from high-glucoraphanin broccoli. Mol Nutr Food Res 62: e1700911. doi: 10.1002/mnfr.201700911 NCT02300324 [185]	Healthy volunteers	A soup made from broccoli with Myb28 genotypes	300 g soup made from broccoli Myb28B/B (standard) or Myb28B/V (Beneforte) or Myb28V/V, one dose	Glucoraphanin, SFN and its metabolite in plasma and urine								Levels of SFN increased in the circulation following consumption of Myb28V/B and Myb28V/V broccoli soups.
2018	Charron C	Absorption and metabolism of isothiocyanates formed from broccoli glucosinolates: effects of BMI and daily consumption in a randomised clinical trial. Br J Nutr 120(12). doi: 10.1017/S000711451800292.1 NCT02346812 [186]	Healthy volunteers	Broccoli with raw daikon radish	100 g of broccoli and 10 g of frozen raw daikon radish, x2/day for 15 days	SFN and its metabolites in blood and urine								BMI affected the plasma concentrations and urinary excertion of glucosinolate-derived compounds
2019	Lopez-Chillon MT	Effects of long-term consumption of broccoli sprouts on inflammatory markers in overweight subjects. Clin Nutr 38: 745-752. doi: 10.1016/j.clnu.2018.03.006 NCT 03390855 [187]	Healthy volunteers, overweight	Fresh broccoli sprouts	30 g fresh broccoli sprouts/d, for 10 weeks	Glucosinolates and SFN in urine and plasma			IL-6 and CRP levels in plasma decreased TNFα and IL-1b in plasma did not change
2019	Chen JG	Dose-dependent detoxication of the airborne pollutant benzene in a randomized trial of broccoli sprout beverage in Qidong, China. Am J Clin Nutr 110: 675-684. doi: 10.1093/ajcn/nqz122 NCT02656420 [188]	Healthy volunteers	Broccoli sprout beverage (contained GR and SFN	600 μmol GR + 40 µmol SFN or 300 μmol GR + 20 µmol SFN or 125μmol GR + 8 µmol SFN/day, for 10 days	Glucoraphanin and SFN in urine					Air pollutant biomarker (Benzene mercapturic acid) increased high dose, but not in half dose and one-fifth dose treated groups
2019	Fahey JW	Bioavailability of sulforaphane following ingestion of glucoraphanin-rich broccoli sprout and seed extracts with active myrosinase: a pilot study of the effects of proton pump inhibitor administration. Nutrients 11: 7. doi: 10.3390/nu11071489 [189]	Healthy volunteers	Avmacol® tablets	Avmacol 6 tablets, single dose, or 8 Avmacol tablets/d, for 4 separate days, with a potent proton pump inhibitor (omeprazole)	ITC and dithiocarbamate (SFN metabolite) in urine	PCA cluster of genes related with cytoprotection, detoxification and antioxidant functions were significantly induced with increasing bioavailability of SFN		PCA cluster of inflammation and immune-response genes declined (non-significantly) with increasing bioavailability of SFN					More SFN and its metabolites were excreted after participants started taking omeprazole.
2019	Traka MH	Transcriptional changes in prostate of men on active surveillance after a 12-mo glucoraphanin-rich broccoli intervention-results from the Effect of Sulforaphane on prostate CAncer PrEvention (ESCAPE) randomized controlled trial. Am J Clin Nutr 109: 1133-1144. doi: 10.1093/ajcn/nqz012 NCT01950143 (ESCAPE) [190]	Men with low to intermediate risk prostate cancer	Broccoli soup	300 mL soup made from broccoli with two types of broccoli genotypes weekly		No evidence of a change in expression of NRF2-regulated genes between the start and the end of the dietary intervention (HMOX1, NQO1, GCLC, GCLM, GSTM, GPX, AKR1C1, CBR1, SLC7A11)					No evidence for fold-changes in metabolites between dietary arms in prostate biopsies	In the control arm, changes in gene expression over 12 months were associated with an increase in expression of potentially oncogenic pathways including inflammation processes and epithelial-mesenchymal transition were observed in non-neoplastic prostate tissue; the associated oncogenic pathways were attenuated in a dose-dependent manner	Consuming glucoraphanin-rich broccoli soup affected gene expression in the prostate of men on active surveillance, consistent with a reduction in the risk of cancer progression.
2019	Palliyaguru DL	Evaluation of 2-thiothiazolidine-4-carboxylic acid, a common metabolite of isothiocyanates, as a potential biomarker of cruciferous vegetable intake. Mol Nutr Food Res 63: e1801029. doi: 10.1002/mnfr.201801029 NCT01008826 [191]	Healthy volunteers	Glucoraphanin-rich or SFN-rich beverage	800 μmol glucoraphanin or 150 μmole SFN/d, for 7days	2-thiothiazolidine-4-carboxylic acid (TTCA) in urine as potential biomaker of cruciferous vegetable intake
2019	Chartoumpekis D	Broccoli sprout beverage is safe for thyroid hormonal and autoimmune status: results of a 12-week randomized trial. Food Chem Toxicol. 126:1-6. doi: 10.1016/j.fct.2019.02.004 NCT 01437501 [192]	Healthy volunteers	Broccoli sprout beverages	Beverages containing 600 μmol GR + 40 μmol SFN/d, for 84 days								Serum TSH, free thyroxine (fT4), thyroglobulin (TG), anti-TG and anti-thyroid peroxidase (anti-TPO) antibodies were not affected and neither was the thyroid autoimmunity status of participants
2020	Zhang Z	Sulforaphane bioavailability and chemopreventive activity in men presenting for biopsy of the prostate gland: a randomized controlled trial. Nutr Cancer 72: 74-87. doi: 10.1080/01635581.2019.1619783 NCT01265953 [193]	Men scheduled for prostate biopsy	Broccoli sprout extract	Broccoli sprout extract, 200 µmol/d, for 4 - 8 weeks, until biopsy	Plasma SFN and its metabolites		Blood HDAC activity, RNA-Seq on the prostate biopsies (40 differentially expressed genes including downregulation of two genes implicated in prostate cancer development, AMACR and ARLNC1)					Prostate tissue immunohistochemistry biomarkers (histone H3 lysine 18 acetylation (H3K18ac), HDAC3, HDAC6, Ki67, and p21)	BSE supplementation correlated with changes in gene expression but did not show a significant difference in HDAC activity or prostate tissue biomarkers.
2020	Langston-Cox A	Measuring sulforaphane and its metabolites in human plasma: a high throughput method. Molecules. 25: 829. doi: 10.3390/molecules25040829 [194]	Healthy volunteers	Broccoli extract supplement (BroccMax®)	4 BroccoMax capsules (containing 32 mg SFN)/d, one dose	Plasma SFN and its metabolites								A rapid and sensitive method for quantification of SFN and itsmetabolites in plasma using LC–MS has been developed.
2020	Liu H	Biomarker exploration in human peripheral blood mononuclear cells for monitoring sulforaphane treatment responses in autism spectrum disorder. Sci Rep 10: 5822. doi: 10.1038/s41598-020-62714-4 NCT02561481 [195]	Autism Spectrum Disorder	Broccoli extract supplement (Avmacol® tablets)	2.2 μmol SFN/kg body weight/d, for 14 days.	SFN excertion in urine and SFN metabolite in plasma	mRNA levels of cytoprotective enzymes (NQO1, HMOX1, AKR1C1), and heat shock proteins (HSP27 and HSP70) were increased in PBMCs when aggregated		Pro-inflammatory markers (IL-6, IL-1β, COX-2 and TNF-α) were decreased in PBMCs when aggregated					When the examined gene were grouped by function as two panels (cytoprotective and pro-inflammatory), these biomarkers showed significant responses to SFN in both healthy and autistic humans.
2020	Sun J	Profiling glucosinolate metabolites in human urine and plasma after broccoli consumption using non-targeted and targeted metabolomic analyses. Food Chem 309: 125660. doi: 10.1016/j.foodchem.2019.125660 [196]	Healthy volunteers	Fresh, uncooked broccoli florets	200 g	Measurement of metabolites of glucoraphanin and indole glucosinolates
